# Supplementary material for: Discrepancies in Antimicrobial Susceptibility between the JP2 and the Non-JP2 Genotype of Aggregatibacter actinomycetemcomitans
Source: Antibiotics (Basel). 2022 Feb 27;11(3):317. doi: 10.3390/antibiotics11030317 (PMC8944592; doi:10.3390/antibiotics11030317)
Supplement: Supplementary file 1 [file antibiotics-11-00317-s001.zip]

Archive with 1 entries (1 files):
- antibiotics-1586476-supplementary.pdf
